# Supplementary material for: Reference-guided assembly of metagenomes with MetaCompass
Source: Cell Rep Methods. 2025 Sep 26;5(10):101186. doi: 10.1016/j.crmeth.2025.101186 (PMC12570322; doi:10.1016/j.crmeth.2025.101186)
Supplement: Table S1. Data and assembly statistics for the samples used in this study, related to Figures 2 and 5 and Tables 1 and 2 [file mmc2.xlsx]

## Sheet: Human samples
Body site	SRA ID	MetaCompass total assembled length (bp)	MetaCompass maximum contig length (bp)	metaSPAdes maximum contig length (bp)	metaSPAdes total assembled length (bp)	# of reads	Sample richness (estimated by SRA)
anterior nares	SRR1804257	2299462	89663	17560	6255271	869702	45
anterior nares	SRR1804496	58776233	392132	464979	76484018	35126296	80
anterior nares	SRR513160	131706804	188454	346888	191023081	202753460	175
anterior nares	SRR513774	2444296	56189	26975	5300360	845242	53
anterior nares	SRR513794	6360980	91681	38476	6964825	1082048	41
anterior nares	SRR514258	2872009	224006	46203	4554998	932084	28
anterior nares	SRR1804817	NA	NA	14447	713058	274942	100
anterior nares	SRR1805055	NA	NA	53515	3655112	483734	106
anterior nares	SRR1805060	NA	NA	29562	593163	462920	120
anterior nares	SRR512299	NA	NA	4002	280620	200444	51
anterior nares	SRR513145	NA	NA	14938	161538	144018	17
anterior nares	SRR513146	NA	NA	6580	1031140	624324	66
anterior nares	SRR513172	NA	NA	29819	2578641	658994	35
anterior nares	SRR628275	NA	NA	18668	3522033	388884	10
anterior nares	SRR1805005	NA	NA	NA	NA	1380110	51
buccal mucosa	SRR513142	16146320	339096	122367	50868149	13723918	185
buccal mucosa	SRR513164	40174839	224680	411957	85914676	78268914	123
buccal mucosa	SRR513176	7479317	134981	339907	25413834	7610208	163
buccal mucosa	SRR513778	3922498	102673	44137	23193475	6870936	178
buccal mucosa	SRR513783	23283736	308334	208410	44047470	20111092	125
buccal mucosa	SRR513795	6630491	202593	242366	24630666	7943702	151
buccal mucosa	SRR513798	3612399	86764	253290	18594097	5978472	141
buccal mucosa	SRR513800	12230700	202589	320670	22554627	21488580	57
buccal mucosa	SRR513822	22842878	198129	477990	46876635	47441956	99
buccal mucosa	SRR514204	9181520	202593	519376	31936481	13495208	90
buccal mucosa	SRR514223	36886214	245150	437088	66982309	62778496	90
buccal mucosa	SRR514252	4801827	91317	270435	25099353	9763564	115
buccal mucosa	SRR514254	11792936	106038	344873	42550873	17075268	129
buccal mucosa	SRR513436	38380094	264447	364428	75077732	33183142	154
buccal mucosa	SRR513178	NA	NA	192576	10957212	3635680	165
posterior fornix	SRR1804612	2274701	72049	85521	3134466	4678562	27
posterior fornix	SRR1804872	2114622	137223	102615	2342848	4651874	29
posterior fornix	SRR513144	4023453	163184	394604	5234958	3046992	14
posterior fornix	SRR513773	2179573	72047	65797	2366585	2087622	14
posterior fornix	SRR513779	2875922	102778	175053	2937297	719318	32
posterior fornix	SRR513785	2251802	103741	84196	2351240	9246102	3
posterior fornix	SRR513805	2049960	109944	84089	2179999	2116350	46
posterior fornix	SRR513807	7145659	118604	422491	8588973	3491576	28
posterior fornix	SRR514205	2287111	73356	81635	2306557	1949702	15
posterior fornix	SRR514207	2972005	166977	196300	3490771	2719382	24
posterior fornix	SRR514272	2158700	73374	84157	3040747	1762416	27
posterior fornix	SRR514852	8481276	115731	427707	9049900	4969688	15
posterior fornix	SRR628276	7595914	73373	81635	7211096	11842092	6
posterior fornix	SRR513147	13018910	159653	405251	15466019	7038812	30
posterior fornix	SRR628270	3369198	165324	319289	7765190	2713906	12
stool	SRR513166	134747853	498314	553263	163046382	180152564	96
stool	SRR513170	206872683	721284	504939	263523857	161306218	102
stool	SRR513175	147276104	270207	872796	188645444	179515650	101
stool	SRR513378	129140767	304063	703529	175008102	242328952	71
stool	SRR513443	179848785	431560	558115	232250293	165376458	102
stool	SRR514182	149557345	484990	436749	194886458	164349924	86
stool	SRR514195	113061149	368335	502818	146493384	191291804	68
stool	SRR514196	148807649	192015	662514	192734206	206366114	101
stool	SRR514214	156987766	889172	450484	201929469	179712346	110
stool	SRR514230	148643570	498319	636583	199855209	171006692	104
stool	SRR514265	140657634	607607	455363	165903913	204545950	90
stool	SRR514303	63740472	283653	520658	76645567	182290062	53
stool	SRR514839	197961895	393256	805802	288132360	160821758	117
stool	SRR628279	53470492	283653	497878	82314809	221542474	53
stool	SRR514206	63692321	406909	566790	76731940	171825210	48
supragingival plaque	SRR512769	122511855	331422	771145	205819222	114114420	152
supragingival plaque	SRR513149	49807588	349395	624809	89154186	86048834	127
supragingival plaque	SRR513171	98724058	264764	410649	155840875	76395622	166
supragingival plaque	SRR513440	174608130	331562	689680	271992198	163781198	181
supragingival plaque	SRR513770	116066779	956524	NA	NA	104436090	159
supragingival plaque	SRR513799	44438466	406450	757438	111433996	88463730	104
supragingival plaque	SRR514222	94084200	583723	999571	154535756	140419860	167
supragingival plaque	SRR514238	89108674	348891	1012657	126585197	117579074	100
supragingival plaque	SRR514245	115976429	557494	408592	173309610	135317556	144
supragingival plaque	SRR514248	148698203	420447	390474	244323786	132353348	192
supragingival plaque	SRR514313	166444568	384669	767493	273673934	108065368	188
supragingival plaque	SRR514841	129182763	264551	289032	204658307	160676508	151
supragingival plaque	SRR514848	136402732	441121	538964	213158010	160983472	172
supragingival plaque	SRR514851	198735473	490332	456108	282221902	127566998	194
supragingival plaque	SRR514844	85408145	420420	549433	133202561	112950078	126
tongue dorsum	SRR513141	101384710	224738	468620	133953712	150348244	120
tongue dorsum	SRR513771	163490221	157610	324054	216857655	161091710	161
tongue dorsum	SRR513776	126136123	205381	NA	NA	166989064	163
tongue dorsum	SRR513777	113713643	172377	482086	156584265	153021396	149
tongue dorsum	SRR513786	112896918	163585	744910	180741007	158418316	161
tongue dorsum	SRR513788	33739887	116993	217706	72722021	50998466	143
tongue dorsum	SRR513797	164906769	417392	593240	268197993	206994724	176
tongue dorsum	SRR513814	75872512	393724	477958	115503964	160346576	141
tongue dorsum	SRR514244	41516787	174426	857204	76243999	156126234	148
tongue dorsum	SRR514842	141609121	204078	388591	210181155	150578356	163
tongue dorsum	SRR514846	127716930	203038	558131	222832205	154536576	191
tongue dorsum	SRR514853	105698551	369115	720766	150693327	171215186	135
tongue dorsum	SRR628274	98013525	147659	447732	130948295	153061280	148
tongue dorsum	SRR628746	45253260	121521	417371	77071939	120346064	81
tongue dorsum	SRR514250	95659176	271355	428231	136170877	226602332	133

## Sheet: Non-human samples
Sample	SRA ID	MetaCompass total assembled length (bp)	MetaCompass maximum contig length (bp)
coastal_mariculture_data	SRR29090677	68353959	316471
coastal_mariculture_data	SRR29090682	71322828	172000
coastal_mariculture_data	SRR29090695	134423136	202967
coastal_mariculture_data	SRR29090704	97773686	182755
dairy_facilities	SRR25400108	35479159	645309
dairy_facilities	SRR25400109	91256632	509481
dairy_facilities	SRR25400110	36627496	443269
dairy_facilities	SRR25400111	32313921	1335962
ice_cream_data	SRR23704380	60255155	805456
ice_cream_data	SRR23704383	47219535	527507
ice_cream_data	SRR23704386	122783186	570104
ice_cream_data	SRR23704388	91107029	642783
meat_facilities	SRR25393882	29042398	716646
meat_facilities	SRR25393883	116760220	478049
meat_facilities	SRR25393884	84729167	647616
meat_facilities	SRR25393885	97582437	293224
